# Supplementary material for: Construction of a prognostic prediction model in liver cancer based on genes involved in integrin cell surface interactions pathway by multi-omics screening
Source: Front Cell Dev Biol. 2024 Feb 5;12:1237445. doi: 10.3389/fcell.2024.1237445 (PMC10875080; doi:10.3389/fcell.2024.1237445)
Supplement: Supplementary file 1 [file Table1.XLSX]

## Sheet: Relapsed after 3 months
Number	Recurrent patient	Age (years)	Gender	Height (cm)	Weight (kg)	BMI	History of drinking	Family history	Liver cirrhosis	Liver fibrosis	HBV infection	HCV infection	PS score	ECOG score	Liver function child grading	Hepatic encephalopathy	Albumin (mg/l)	Total bilirubin (umol/l)	PT (s)	AST (unit)	ALT (U/L)	Prealbumin (mg/dl)	Cholinesterase (U/L)	Lactate dehydrogenase (IU/L)	Alkaline phosphatase (U/L)	GGT (U/L)	Neutrophils (10^9/L)	Lymphocyte (10^9/L)	Platelet (10^9/L)	CRP (ug/l)	Alpha fetal protein (ng/mL)
1	No	70	Male	160	53.5	20.8984	No	No	Yes	Yes	Yes	No	0	0	A	No	43.3	9.9	12	20	11	169	8.5	212	88	34	5.425	1.643	123	0.72	3.93
2	No	68	Male	168	54	19.1327	No	No	Yes	Yes	Yes	No	0	0	A	No	35.8	9.8	11.8	21	24	151	6	113	54	56	1.261	1.11	101	<0.5	4.51
3	No	26	Female	155	44	18.3143	No	No	Yes	Yes	Yes	No	0	0	A	No	40.5	7.1	10.5	22	19	172	6.9	149	93	18	2.728	1.21	101	<0.5	1.14
4	No	44	Male	170	58	20.0692	No	No	Yes	Yes	Yes	No	0	0	A	No	40.5	10.9	10.6	22	25	206	7.2	115	116	19	3.55	1.312	123	0.53	177.3
5	No	62	Male	167	55	19.721	No	No	Yes	Yes	Yes	No	0	0	A	No	35.7	4.8	10.7	46	52	122	4.7	141	211	153	2.73	0.95	116	10.08	80.4
6	Yes	38	Male	172	70	23.6614	No	No	Yes	Yes	Yes	No	1	0	A	No	38.3	36.1	11.6	151	74	50	3.2	2768	107	136	7.831	0.925	226	76.99	26.36
7	Yes	54	Female	161	61	23.533	No	No	Yes	Yes	Yes	No	0	0	A	No	36.4	14.7	11.6	27	17	110	5	214	175	54	1.502	2.261	231	0.84	110
8	Yes	67	Male	166	60	21.7738	No	No	Yes	Yes	Yes	No	0	0	A	No	41.3	21.5	11.1	54	40	156	6.1	251	114	43	2.94	1.33	101	0.69	12.29
9	Yes	72	Male	160	55	21.4844	No	No	Yes	Yes	No	No	0	0	A	No	37.4	12.7	10.5	38	23	169	6.2	173	128	93	2.39	0.84	70	2.66	2.95
10	Yes	74	Male	156	50	20.5457	No	No	Yes	Yes	Yes	No	0	0	A	No	43.9	11.7	10.5	16	14	240	7.5	168	69	34	3.95	1.88	233	<0.5	399.7
BMI: body mass index; HBV: hepatitis B virus; HCV: hepatitis C virus; PS: performance status; ECOG: eastern cooperative oncology group; PT: prothrombin time; AST: aspartate amino transferase; ALT: alanine aminotransferase; GGT: glutamyl transpeptidase; CRP: C-reactive protein.

## Sheet: Relapsed after 6 months
Number	Recurrent patient	Age (years)	Gender	Height (cm)	Weight (kg)	BMI	History of drinking	Family history	Liver cirrhosis	Liver fibrosis	HBV infection	HCV infection	PS score	ECOG score	Liver function child grading	Hepatic encephalopathy	Albumin (mg/l)	Total bilirubin (umol/l)	PT (s)	AST (unit)	ALT (U/L)	Prealbumin (mg/dl)	Cholinesterase (U/L)	Lactate dehydrogenase (IU/L)	Alkaline phosphatase (U/L)	GGT (U/L)	Neutrophils (10^9/L)	Lymphocyte (10^9/L)	Platelet (10^9/L)	CRP (ug/l)	Alpha fetal protein(ng/mL)
1	No	67	Male	162	41	15.6226	Yes	No	Yes	Yes	No	No	0	0	B	No	39.9	47	12.8	44	24	105	2.1	236	68	42	1.959	1.201	55	1.97	2.33
2	No	54	Female	150	44	19.5556	No	No	Yes	Yes	Yes	No	0	0	A	No	30.1	17.5	13.4	52	38	107	3.8	243	85	112	2.48	0.89	62	1.72	14.71
3	No	70	Male	160	53.5	20.8984	No	No	Yes	Yes	Yes	No	0	0	A	No	38.8	11.3	10.9	30	10	135	7.3	193	89	40	3.39	1.7	90	6.03	3.67
4	No	26	Female	155	44	18.3143	No	No	Yes	Yes	Yes	No	0	0	A	No	38.8	8.1	11.1	35	23	160	7.2	176	96	13	2.77	1.19	85	<0.05	1.1
5	Yes	35	Male	166	45	16.3304	No	No	Yes	Yes	Yes	No	0	0	A	No	38.8	16.9	11.9	54	69	149	6.4	162	134	146	2.05	1.11	89	0.94	7.6
6	Yes	44	Male	161	43	16.5889	Yes	No	Yes	Yes	Yes	No	1	0	A	No	32.4	28.9	12.8	209	339	112	3.9	162	125	238	1.18	0.91	64	0.85	10.35
7	Yes	48	Male	168	55	19.487	No	No	Yes	Yes	Yes	No	0	0	A	No	37.2	27.2	11	29	17	183	7	254	113	43	3.14	0.98	146	8.05	3.46
8	Yes	67	Male	166	48	17.4191	No	No	Yes	Yes	Yes	No	0	0	A	No	30.6	20.5	15.8	36	11	48	2.8	271	97	41	4.02	1.02	85	1.69	7.3
9	Yes	52	Male	171	55	18.8092	No	No	Yes	Yes	Yes	No	0	0	A	No	25	49.2	14.7	86	74	44	2.2	191	173	504	4.29	0.34	74	34.22	274
10	Yes	38	Male	172	70	23.6614	No	No	Yes	Yes	Yes	No	1	0	A	No	41.8	13.5	10.8	19	21	179	5.6	179	132	27	2.23	1.11	132	3.51	22.26
BMI: body mass index; HBV: hepatitis B virus; HCV: hepatitis C virus; PS: performance status; ECOG: eastern cooperative oncology group; PT: prothrombin time; AST: aspartate amino transferase; ALT: alanine aminotransferase; GGT: glutamyl transpeptidase; CRP: C-reactive protein.
